# Supplementary material for: A Scoping Review of Contextual and Individual Factors for Hospital-Acquired Malnutrition Development in Adult Hospital Inpatients: Guiding a Proactive Preventative Approach
Source: Nutrients. 2025 Sep 16;17(18):2970. doi: 10.3390/nu17182970 (PMC12472483; doi:10.3390/nu17182970)
Supplement: Supplementary file 1 [file nutrients-17-02970-s001.zip]

Archive with 1 entries (1 files):
- nutrients-3853446-supplementary.pdf
